# Supplementary material for: Effects of Flavonoids and Phenols from Moringa oleifera Leaf Extracts on Biofilm Processes in Xanthomonas campestris pv. campestris
Source: Plants (Basel). 2023 Mar 30;12(7):1508. doi: 10.3390/plants12071508 (PMC10096499; doi:10.3390/plants12071508)
Supplement: Supplementary file 1 [file plants-12-01508-s001.zip]

Archive with 1 entries (1 files):
- plants-2110918-supplementary.pdf
